# Supplementary material for: Comparison of the Serodiagnostic Accuracy Tests for Lyme Disease in Adults and Children: A Network Meta-Analysis
Source: Pathogens. 2025 Aug 6;14(8):784. doi: 10.3390/pathogens14080784 (PMC12389093; doi:10.3390/pathogens14080784)
Supplement: Supplementary file 1 [file pathogens-14-00784-s001.zip]

Archive with 16 entries (16 files):
- Supplementary Figure 1.jpg
- Supplementary Figure 10.jpg
- Supplementary Figure 11.jpg
- Supplementary Figure 12.jpg
- Supplementary Figure 13.jpg
- Supplementary Figure 14.png
- Supplementary Figure 2.jpg
- Supplementary Figure 3.jpg
- Supplementary Figure 4.jpg
- Supplementary Figure 5.jpg
- Supplementary Figure 6.jpg
- Supplementary Figure 7.jpg
- Supplementary Figure 8.jpg
- Supplementary Figure 9.jpg
- Supplementary Figure legends.pdf
- Supplementary Tables.pdf
